# Supplementary material for: MOC-Diatomite Composites Filled with Multi-Walled Carbon Nanotubes
Source: Materials (Basel). 2021 Aug 15;14(16):4576. doi: 10.3390/ma14164576 (PMC8399920; doi:10.3390/ma14164576)
Supplement: Supplementary file 1 [file materials-14-04576-s001.zip]

Archive with 1 entries (1 files):
- materials-1318010-supplementary.pdf
